# Supplementary material for: Long-Term Cd Exposure Alters the Metabolite Profile in Stem Tissue of Medicago sativa
Source: Cells. 2020 Dec 17;9(12):2707. doi: 10.3390/cells9122707 (PMC7765984; doi:10.3390/cells9122707)
Supplement: Supplementary file 1 [file cells-09-02707-s001.zip]

Archive with 3 entries (3 files):
- Table S1 and S2.pdf
- Table S3.xlsx
- Table S4.xlsx
