# Supplementary material for: Long-Term Cd Exposure Alters the Metabolite Profile in Stem Tissue of Medicago sativa
Source: Cells. 2020 Dec 17;9(12):2707. doi: 10.3390/cells9122707 (PMC7765984; doi:10.3390/cells9122707)
Supplement: Supplementary file 1 [file cells-09-02707-s001.zip › Table S3.xlsx]

## Sheet: Sheet1
Table S3
Amino acids in stem tissue of M. sativa after long-term Cd exposure.
Amino acids were determined with UHPLC-DAD analysis.
Amino acid content in stems of M. sativa (µmol g-1 dry weight (DW))
SampleName	OH-Pro	L-His	L-Asn	L-Ser	L-Gln	L-Arg	Gly	L-Asp	L-Glu	agmatine	L_Thr	DL-a-Ala	GABA	BABA	L-Pro	S-MeCys	L-ornithine	L-Cys	L-Tyr	L-Lys	L-Met	L-Val	L-norVal	L-Ile	L-Leu	L-Phe	L-Trp
control 1	0.184377	1.77698	10.8537	0.681562	0.211282	0.204043	0.156409	0.770533	3.29738	0.0088645	0.905934	1.78167	2.48182	6.46956	4.55334	0.0132521	0.0177135	0.63544	0.144479	0.125774	0.0779389	0.640182	0.128795	0.665372	0.455912	0.36564	1.03008
control 2	0.681802	4.92957	24.7805	0.880984	0.256709	0.211843	0.142189	1.05529	3.05599	0.00543035	1.00897	2.01594	3.03823	6.45745	11.8985	0.0148653	0.0115911	0.678189	0.177764	0.173365	0.0902383	0.767619	0.0899231	0.69992	0.458683	0.475908	1.11144
control 3	1.31939	7.09684	40.736	1.01108	0.28875	0.179582	0.12226	1.11996	3.09235	0.0181141	1.37581	2.07636	3.33407	6.68271	11.9953	0.0131404	0.0194574	0.684823	0.195275	0.20663	0.0965365	0.825219	0.123563	0.748002	0.516731	0.475935	1.18825
control 4	1.0036	5.21545	30.8023	0.787584	0.257081	0.227519	0.136832	0.948177	2.96745	0.00677224	1.18044	2.01399	2.66633	6.86908	9.40668	0.0147665	0.0169879	0.773278	0.187843	0.163297	0.0878517	0.752409	0.130617	0.784321	0.493165	0.483155	1.2588
Cd 1	0.157299	1.23659	8.65143	1.2552	0.226959	0.226866	0.208198	0.877898	2.72045	0.00642441	1.23924	1.90901	3.82141	6.12482	5.59919	0.00830092	0.0165294	0.674861	0.224807	0.179082	0.104544	0.887399	0.0901745	0.907451	0.70127	0.756038	1.13851
Cd 2	0.140964	1.71964	11.2993	1.72185	0.286469	0.201123	0.201346	1.30183	3.5356	0.011018	1.67031	2.63003	5.33125	6.51848	9.35156	0.00397332	0.017753	0.74237	0.229626	0.192081	0.133834	1.16295	0.0647022	1.02349	0.806866	0.950259	0.79653
Cd 3	0.0824844	1.2154	8.61937	1.60343	0.304443	0.220669	0.25924	1.06375	3.22473	0.0143531	1.54109	2.25895	5.03746	6.55566	4.3961	0.0110259	0.0237156	0.655938	0.217698	0.206312	0.11354	0.92019	0.0924416	0.971021	0.755873	0.819815	1.20268
Cd 4	0.0204887	0.878482	6.74866	1.47684	0.265177	0.17802	0.150122	1.44126	3.60912	0.00209436	1.44588	2.42629	5.10116	6.81477	4.91711	0.00540178	0.0164868	0.762712	0.233305	0.217828	0.112674	0.894438	0.0935976	0.862676	0.732233	0.717957	0.843741
p-value (≤ 0.05)	0.0290339	0.0203702	0.0294534	0.00147488	0.481272	0.95256	0.0315776	0.225883	0.45871	0.74713	0.0409003	0.0906137	0.00248182	0.52608	0.152362	0.00584834	0.401316	0.693394	0.00524633	0.141663	0.00877077	0.0282207	0.0310346	0.00263039	5.58745e-05	0.000814557	0.230327
