# Supplementary material for: Long-Term Cd Exposure Alters the Metabolite Profile in Stem Tissue of Medicago sativa
Source: Cells. 2020 Dec 17;9(12):2707. doi: 10.3390/cells9122707 (PMC7765984; doi:10.3390/cells9122707)
Supplement: Supplementary file 1 [file cells-09-02707-s001.zip › Table S4.xlsx]

## Sheet: Sheet2
Table S4
Relative content of primary metabolites in leaves of M. sativa after long-term Cd exposure.
Primary metabolites were determined with gas chromatography - mass spectrometry (GC-MS).
Values are relative to the total metabolite content present in the sample.
Significant changes (p-value ≤ 0.05) are indicated in red.
	relative metabolite content										average
	Ctr-a	Ctr-b	Ctr-c	Ctr-d	Cd-a	Cd-b	Cd-c	Cd-d	Cd-e		Ctr	Cd		t-test (p-value)
beta, alanine	4.35363	6.35853	4.20298	5.07578	42.8047	33.2244	46.7984	45.6361	66.1741		4.99773	46.9276		0.000238093
asparagine	94.6919	132.148	316.375	129.769	179.001	182.41	759.713	109.896	233.782		168.246	292.96		0.406469
histidine	30.1401	16.3206	25.4197	14.2781	88.9534	71.8041	119.057	66.9389	142.981		21.5396	97.9468		0.00260666
isolucine	220.56	75.9666	143.977	147	300.549	235.789	249.864	189.694	364.448		146.876	268.069		0.0250421
leucine	231.023	62.9394	171.969	163.275	1014.89	465.403	489.732	246.077	816.939		157.302	606.608		0.0250132
lysine	21.6628	12.9749	18.1443	17.0315	130.123	59.7527	72.1386	41.9866	89.0688		17.4534	78.614		0.00897677
phenylalanine	44.5778	10.6737	21.4305	25.6466	187.817	67.9079	86.622	53.3147	157.896		25.5822	110.711		0.0268956
proline	1478.49	357.555	914.601	668.698	998.1	1498.45	2586.94	1528.19	2213.19		854.837	1764.98		0.0485576
threonine	14.2232	9.18296	11.4148	10.2783	28.9316	22.4435	30.7104	19.3263	36.6122		11.2748	27.6048		0.00268704
tyrosine	35.6406	35.5113	33.5324	34.3541	557.178	218.133	297.965	244.548	412.553		34.7596	346.076		0.00316834
alanine	543.622	457.307	582.292	435.631	2691.18	1185.84	2082.04	2141.66	2333.19		504.713	2086.78		0.000842714
arginine	0.203865	0.175992	0.245596	0.241366	1.21066	0.663207	0.834404	0.539772	1.14588		0.216705	0.878786		0.0030599
aspartic acid	130.221	26.1619	93.5981	121.05	42.6469	117.461	69.453	14.0736	27.804		92.7578	54.2877		0.22997
cystein, s-methyl	0.68889	0.913254	0.934658	1.09832	0.954593	0.941123	1.97781	0.990259	0.647954		0.90878	1.10235		0.493732
cysteine	0.372947	0.24734	0.340057	0.264691	0.303925	0.525152	0.307113	0.499188	0.61482		0.306259	0.45004		0.0971756
gaba	11.115	68.1678	12.5483	31.9364	368.194	252.444	351.821	385.608	402.248		30.9418	352.063		2.09818e-05
glutamic acid	500.251	155.048	483.669	462.149	27.8578	262.808	175.782	100.579	28.2983		400.279	119.065		0.0155032
glutamine	0.806764	0.602177	0.836221	0.500986	1.57504	2.20167	5.25495	1.76238	1.03544		0.686537	2.36589		0.0884295
glycine	9.31788	7.35836	10.4533	8.03505	239.115	81.394	98.5947	36.9267	145.733		8.79114	120.353		0.0244139
proline-4-hydroxy	2.03768	2.09478	2.8	2.00902	2.61023	2.84863	5.28991	4.73214	4.97102		2.23537	4.09039		0.0262151
serine	204.848	94.9984	181.195	118.174	246.134	195.704	253.284	78.754	249.255		149.804	204.626		0.252212
tryptophan	153.637	94.6788	121.755	136.397	231.816	219.079	331.419	194.224	274.782		126.617	250.264		0.00405747
valine	352.653	163.457	243.373	250.028	466.96	426.747	513.196	385.974	639.697		252.378	486.515		0.00595792
